# Supplementary material for: Expression of Concern: Fructose-Bisphosphate Aldolase A Is a Potential Metastasis-Associated Marker of Lung Squamous Cell Carcinoma and Promotes Lung Cell Tumorigenesis and Migration
Source: PLoS One. 2023 Apr 24;18(4):e0285076. doi: 10.1371/journal.pone.0285076 (PMC10124826; doi:10.1371/journal.pone.0285076)
Supplement: S2 File — (ZIP) [file pone.0285076.s002.zip]

Archive with 5 entries (4 files):
- S2 File. Raw image data underlying Figure 1C/
- S2 File. Raw image data underlying Figure 1C/Fig1C_1-3 Patients(N T) Actin WB.jpg
- S2 File. Raw image data underlying Figure 1C/Fig1C_1-3 Patients(N T) ALDOA WB.jpg
- S2 File. Raw image data underlying Figure 1C/Fig1C_4-6 Patients(N T) Actin WB.jpg
- S2 File. Raw image data underlying Figure 1C/Fig1C_4-6 Patients(N T) ALDOA WB.jpg
