# Supplementary material for: Expression of Concern: Fructose-Bisphosphate Aldolase A Is a Potential Metastasis-Associated Marker of Lung Squamous Cell Carcinoma and Promotes Lung Cell Tumorigenesis and Migration
Source: PLoS One. 2023 Apr 24;18(4):e0285076. doi: 10.1371/journal.pone.0285076 (PMC10124826; doi:10.1371/journal.pone.0285076)
Supplement: S3 File — (ZIP) [file pone.0285076.s003.zip]

Archive with 3 entries (3 files):
- S3 File/Fig 6B_NCI-H520-shALDOA -1.tif
- S3 File/Fig 6B_NCI-H520-shALDOA -2.tif
- S3 File/Fig 6B_NCI-H520-shVector.tif
